# Supplementary material for: Phenotypic and genetic variation in the response of chickens to Eimeria tenella induced coccidiosis
Source: Genet Sel Evol. 2018 Nov 21;50:63. doi: 10.1186/s12711-018-0433-7 (PMC6249784; doi:10.1186/s12711-018-0433-7)
Supplement: Supplementary file 3 — Additional file 3: Table S2. Univariate linear model analyses performed in ASReml 4.0 were used to predict the means (PM) of the fixed effects on each of the measured traits, with standard errors (± SE) and significance (P value). [file 12711_2018_433_MOESM3_ESM.xlsx]

## Sheet: Table S2
Additional File S2
Table S2	Univariate linear model analyses performed in ASReml 4.0 were used to predict the means (PM) of the fixed effects on each of the measured traits, with standard errors (± SE) and significance (P-val).
	Measured traits: weight traits (WTi)a, weight gain (WG), Caecal lesion Score (CLS) and Serum IL-10
	WT1 was fitted as a covariate for WT2, WT3 and WG (P <0.001)
	a WT1 (d0pi); WT2 (d4.5pi); WT3 (d6.5pi); WG = WT3 - WT1
	As the unifected birds did not develop caecal lesions nor see elevations in IL-10 levels, no values are presented for the control birds and these two traits.
			Intake	Replicate	Sex		WT1			WT2			WT3			WG			CLS			IL-10
	Status	Fixed effect				PM	SE	P-val	PM	SE	P-val	PM	SE	P-val	PM	SE	P-val	PM	SE	P-val	PM	SE	P-val
	Control	Mean				702.88	6.5577	0.009	1255.39	5.0314	<.001	1471.44	7.3752		783.551	7.3752	<.001
		Intake	1			670.159	8.9939	<.001	1257.28	7.9773	0.004	1471.9	9.5087	0.015	768.607	9.5087	0.015	-	-	-	-	-	-
			2			701.506	9.8011		1293.97	9.452		1515.97	11.2665		812.671	11.2665		-	-	-	-	-	-
			3			749.455	9.5223		1295.7	9.9292		1496.98	11.8354		793.679	11.8354		-	-	-	-	-	-
		Replicate		a		684.338	6.7991	<.001	1297.26	7.603	0.022	1506.46	8.4847		804.965	8.9427		-	-	-	-	-	-
				b		730.328	6.8753		1269.22	7.8285		1476.39	8.5746		779.902	9.2079		-	-	-	-	-	-
		Sex			F	690.204	8.0717	0.002	1269.67	7.8434	0.022	1473.93	9.3491	0.002	770.636	9.3491	0.002	-	-	-	-	-	-
					M	723.876	7.3344		1294.97	6.9994		1515.96	8.3431		812.668	8.3431		-	-	-	-	-	-
		Intake x Replicate	1	a		655.837	11.5716	0.046	1267.6	12.4318	0.253	1481.13	14.6224	0.005	777.836	14.6224	0.005	-	-	-	-	-	-
			1	b		686.053	12.2283		1260.52	12.6303		1476.13	14.8559		772.83	14.8559		-	-	-	-	-	-
			2	a		668.257	13.0982		1313.31	13.7163		1506.04	16.1333		802.739	16.1333		-	-	-	-	-	-
			2	b		733.467	12.8336		1272.84	13.3816		1524.09	15.7395		820.796	15.7395		-	-	-	-	-	-
			3	a		712.814	12.5843		1310.88	12.9483		1537.62	15.2299		834.32	15.2299		-	-	-	-	-	-
			3	b		786.096	12.5843		1274.31	14.3749		1449.37	16.9078		746.078	16.9078		-	-	-	-	-	-
		Intake x Sex	1		F	654.471	16.3176	0.913	1244.63	11.679	0.025	1450.89	13.9211	0.064	747.591	13.9211	0.064	-	-	-	-	-	-
			1		M	685.848	7.5695		1269.94	7.154		1492.92	8.5274		789.623	8.5274		-	-	-	-	-	-
			2		F	686.064	12.0837		1281.32	10.2944		1494.95	12.2707		791.655	12.2707		-	-	-	-	-	-
			2		M	716.947	15.4349		1306.62	11.533		1536.98	13.747		833.687	13.747		-	-	-	-	-	-
			3		F	730.077	13.1945		1283.05	10.8831		1475.96	12.9723		772.663	12.9723		-	-	-	-	-	-
			3		M	768.833	13.7333		1308.35	11.7916		1517.99	14.0553		814.696	14.0553		-	-	-	-	-	-
		Replicate x Sex		a	F	662.473	10.4897	<.001	1290.96	11.213	0.073	1500.53	13.2529	0.008	791.228	13.1888	0.008	-	-	-	-	-	-
				a	M	695.466	9.8037		1303.57	10.101		1512.39	10.2363		818.703	11.8809		-	-	-	-	-	-
				b	F	719.275	10.8612		1251.71	11.2236		1456.74	13.3503		754.319	13.2013		-	-	-	-	-	-
				b	M	751.135	9.5957		1286.74	10.5054		1496.05	10.4354		805.484	12.3565		-	-	-	-	-	-
		Intake x Replicate x Sex	1	a	F	635.333	20.9571	0.768	1266.61	22.139	0.102	1464.86	26.0401	0.068	761.561	26.0401	0.068	-	-	-	-	-	-
			1	a	M	676.341	9.8188		1268.6	10.3949		1497.41	12.2265		794.112	12.2265		-	-	-	-	-	-
			1	b	F	676	22.2284		1252.3	22.9294		1466.02	26.9697		762.727	26.9697		-	-	-	-	-	-
			1	b	M	696.105	10.1991		1268.74	10.4919		1486.23	12.3407		782.934	12.3407		-	-	-	-	-	-
			2	a	F	661.625	15.7178		1323.33	16.4541		1512.91	19.3534		809.615	19.3534		-	-	-	-	-	-
			2	a	M	674.889	20.9571		1303.28	21.6373		1499.16	25.45		795.863	25.45		-	-	-	-	-	-
			2	b	F	712.133	16.2333		1241.56	16.6903		1477.51	19.6312		774.214	19.6312		-	-	-	-	-	-
			2	b	M	754.8	19.8817		1304.11	20.7956		1570.68	24.4599		867.379	24.4599		-	-	-	-	-	-
			3	a	F	690.462	17.4374		1282.93	17.9402		1505.8	21.1014		802.506	21.1014		-	-	-	-	-	-
			3	a	M	735.167	18.1494		1338.82	18.8015		1569.43	22.1144		866.134	22.1144		-	-	-	-	-	-
			3	b	F	769.692	17.4374		1261.27	18.6092		1429.31	21.8882		726.016	21.8882		-	-	-	-	-	-
			3	b	M	802.5	18.1494		1287.36	20.1083		1469.44	23.6516		766.14	23.6516		-	-	-	-	-	-
	Infected	Mean				683.966	3.0216		1221.23	2.3116		1342.75	3.4033		654.86	3.4033
		Intake	1			645.84	5.3033	<.001	1226.9	4.0622	<.001	1356.76	6.1939	<.001	672.156	6.1939	<.001	2.2872	0.0758	<.001	81.9674	19.6621	<.001
			2			661.969	4.8708		1186.37	3.6228		1318.38	5.5495		633.775	5.5495		2.5778	0.0673		220.933	16.7913
			3			735.742	4.7625		1227.28	3.6914		1326.55	5.6254		641.949	5.6254		2.9954	0.0656		100.62	15.354
		Replicate		a		655.555	4.0981	<.001	1230.29	2.7229	<.001	1351.59	4.5707	<.001	666.993	4.5707	<.001	2.6388	0.055	<.001	153.292	14.0475	0.08
				b		715.968	4.3495		1199.37	2.8807		1311.64	4.7584		627.038	4.7584		2.5965	0.0597		121.479	14.0834
		Sex			F	662.681	4.6482	<.001	1187.5	3.264	<.001	1291.59	4.9924	<.001	606.986	4.9924	<.001	2.7953	0.0608	0.455	128.458	15.0768	0.545
					M	700.694	4.1198		1239.53	2.8223		1376.2	4.3031		691.601	4.3031		2.445	0.0528		140.556	13.2136
		Intake x Replicate	1	a		626.102	6.6142	<.001	1218.19	4.9947	<.001	1374.77	8.3107	<.001	690.167	8.3107	<.001	2.2345	0.1016	0.458	83.9371	26.7798	0.045
			1	b		655.295	7.4802		1254.79	5.4714		1354.63	9.0624		670.028	9.0624		2.3642	0.1149		85.7643	29.2781
			2	a		637.283	5.948		1210.6	4.5008		1336.2	7.5304		651.6	7.5304		2.6286	0.0914		270.793	23.7285
			2	b		687.968	6.4943		1163.74	4.7137		1301.94	7.8248		617.342	7.8248		2.5086	0.0998		172.075	23.6123
			3	a		690.483	6.0311		1262.09	4.3793		1355.85	7.3081		671.253	7.3081		3.0532	0.0927		96.4608	22.0747
			3	b		783.612	6.1401		1179.57	5.047		1287.5	8.3498		602.9	8.3498		2.9168	0.0943		103.455	21.6823
		Intake x Sex	1		F	613.327	8.4875	0.146	1200.89	4.9831	<.001	1314.45	7.6078	<.001	629.849	7.6078	<.001	2.505	0.1205	0.549	73.9637	30.6858	0.806
			1		M	664.624	6.4851		1252.92	4.2127		1399.07	6.4173		714.464	6.4173		2.0694	0.0921		89.9712	24.5923
			2		F	642.376	6.988		1160.35	4.4066		1276.07	6.7383		591.467	6.7383		2.698	0.0992		208.702	24.7947
			2		M	678.463	6.4115		1212.38	4.0506		1360.68	6.2066		676.083	6.2066		2.4576	0.091		233.164	22.6499
			3		F	711.524	6.6607		1201.26	4.1713		1284.24	6.3743		599.642	6.3743		3.1829	0.0946		102.708	22.1223
			3		M	758.181	6.4115		1253.3	4.4079		1368.86	6.7074		684.257	6.7074		2.8079	0.091		98.5316	21.2975
		Replicate x Sex		a	F	629.492	5.3904	<.001	1210.85	4.1438	<.001	1319.06	6.9338	<.001	634.458	6.9338	<.001	2.803	0.0828	<.001	131.282	20.9184	0.278
				a	M	673.086	4.7198		1249.74	3.4351		1392.16	5.7096		707.555	5.7096		2.4745	0.0725		169.512	18.654
				b	F	684.186	5.9273		1177.35	4.3013		1275.56	7.1224		590.959	7.1224		2.7902	0.0911		127.46	22.0618
				b	M	733.731	5.0235		1221.39	3.8323		1353.82	6.3516		669.221	6.3516		2.4029	0.0772		113.403	18.7349
		Intake x Replicate x Sex	1	a	F	598.733	10.1767	0.116	1209.42	7.6599	<.001	1352.49	12.7817	<.001	667.886	12.7817	<.001	2.4	0.1564	0.266	55.7921	39.6514	0.594
			1	a	M	653.471	8.4513		1226.97	6.1762		1397.05	10.2292		712.447	10.2292		2.069	0.1299		112.082	36.0056
			1	b	F	634.683	12.3109		1242.26	9.011		1328.14	14.9236		643.536	14.9236		2.6585	0.1892		100.653	48.0543
			1	b	M	675.907	8.5003		1267.32	6.1716		1381.12	10.2198		696.52	10.2198		2.0698	0.1306		70.8755	33.4607
			2	a	F	618.5	8.6009		1182.4	6.55		1280.81	10.9692		596.212	10.9692		2.8333	0.1322		244.316	34.805
			2	a	M	656.065	8.2184		1238.8	6.0012		1391.59	10.0432		706.987	10.0432		2.4239	0.1263		297.271	32.261
			2	b	F	673.231	9.7774		1138.82	7.1		1259.47	11.7572		574.871	11.7572		2.5231	0.1502		172.494	35.0939
			2	b	M	702.706	8.5501		1188.67	6.2205		1344.41	10.3597		659.813	10.3597		2.4941	0.1314		171.656	31.6003
			3	a	F	671.243	9.1636		1240.73	6.6569		1323.88	11.1767		639.275	11.1767		3.1757	0.1408		93.7377	33.9795
			3	a	M	709.723	7.8437		1283.45	5.7246		1387.83	9.4771		703.23	9.4771		2.9307	0.1205		99.184	28.1881
			3	b	F	744.644	8.3092		1150.96	6.1999		1239.07	10.2621		554.47	10.2621		3.1889	0.1277		109.233	28.9778
			3	b	M	822.579	9.0422		1208.19	7.3441		1335.93	12.1547		651.33	12.1547		2.6447	0.1389		97.6771	32.261
